# Supplementary material for: Illuminating protist diversity in pitcher plants and bromeliad tanks
Source: PLoS One. 2022 Jul 27;17(7):e0270913. doi: 10.1371/journal.pone.0270913 (PMC9328516; doi:10.1371/journal.pone.0270913)
Supplement: S1 File — (CSV) [file pone.0270913.s004.csv]

SRA_accession	sample_name	sample_title	host	isolation_source	collection_date	geo_loc_name	lat_lon	volume	study
SRR13195504	LAKM581	B1TmRNA	Vriesea fosteriana		2-Feb-19	USA: Massachusetts, Smith College	42.31891357674361 N 72.64001409028201 W		1
SRR13195503	LAKM582	B2TmRNA	Nidularium innocentii		2-Feb-19	USA: Massachusetts, Smith College	42.31891357674361 N 72.64001409028201 W		1
SRR13195492	LAKM583	B3TmRNA	Aechmea		2-Feb-19	USA: Massachusetts, Smith College	42.31891357674361 N 72.64001409028201 W		1
SRR13195481	LAKM584	B4SmRNA	Lutheria splendens		2-Feb-19	USA: Massachusetts, Smith College	42.31891357674361 N 72.64001409028201 W		1
SRR13195453	LAKM585	P3AmRNA	Nepenthes truncata		2-Feb-19	USA: Massachusetts, Smith College	42.31891357674361 N 72.64001409028201 W		1
SRR13195442	LAKM802	HB05-06-1-1-RNA	Sarracenia purpurea		6-May-19	USA: Massachusetts, Smith College	42.31891357674361 N 72.64001409028201 W	50	1 & 2
SRR13195431	LAKM804	HB05-06-1-2-RNA	Sarracenia purpurea		6-May-19	USA: Massachusetts, Hawley Bog	42.57523400768461 N 72.89056065135009 W	40	1 & 2
SRR13195469	LAKM806	HB05-06-1-3-RNA	Sarracenia purpurea		6-May-19	USA: Massachusetts, Hawley Bog	42.57523400768461 N 72.89056065135009 W	25	1 & 2
SRR13195458	LAKM808	HB05-06-1-4-RNA		bog water	6-May-19	USA: Massachusetts, Hawley Bog	42.57523400768461 N 72.89056065135009 W	25	1 & 2
SRR13195456	LAKM810	HB05-06-2-1-RNA	Sarracenia purpurea		6-May-19	USA: Massachusetts, Hawley Bog	42.57523400768461 N 72.89056065135009 W	12.5	1 & 2
SRR13195502	LAKM812	HB05-06-2-2-RNA	Sarracenia purpurea		6-May-19	USA: Massachusetts, Hawley Bog	42.57523400768461 N 72.89056065135009 W	13	1 & 2
SRR13195501	LAKM814	HB05-06-2-3-RNA	Sarracenia purpurea		6-May-19	USA: Massachusetts, Hawley Bog	42.57523400768461 N 72.89056065135009 W	7.5	1 & 2
SRR13195500	LAKM820	HB05-06-3-2-RNA	Sarracenia purpurea		6-May-19	USA: Massachusetts, Hawley Bog	42.57523400768461 N 72.89056065135009 W	20	1 & 2
SRR13195499	LAKM822	HB05-06-3-3-RNA	Sarracenia purpurea		6-May-19	USA: Massachusetts, Hawley Bog	42.57523400768461 N 72.89056065135009 W	7.5	1 & 2
SRR13195498	LAKM824	HB05-06-3-4-RNA		bog water	6-May-19	USA: Massachusetts, Hawley Bog	42.57523400768461 N 72.89056065135009 W	25	1 & 2
SRR13195497	LAKM826	HB-5-29-1-RNA	Sarracenia purpurea		6-May-19	USA: Massachusetts, Hawley Bog	42.57523400768461 N 72.89056065135009 W	40	1 & 2
SRR13195496	LAKM828	HB-5-29-2-RNA	Sarracenia purpurea		6-May-19	USA: Massachusetts, Hawley Bog	42.57523400768461 N 72.89056065135009 W	25	1 & 2
SRR13195495	LAKM830	HB-5-29-3-RNA	Sarracenia purpurea		6-May-19	USA: Massachusetts, Hawley Bog	42.57523400768461 N 72.89056065135009 W	34	1 & 2
SRR13195494	LAKM832	HB-5-29-4-RNA	Sarracenia purpurea		6-May-19	USA: Massachusetts, Hawley Bog	42.57523400768461 N 72.89056065135009 W	7	1 & 2
SRR13195493	LAKM834	HB-5-29-5-RNA	Sarracenia purpurea		6-May-19	USA: Massachusetts, Hawley Bog	42.57523400768461 N 72.89056065135009 W	0	1 & 2
SRR13195491	LAKM836	HB-5-29-6-RNA	Sarracenia purpurea		6-May-19	USA: Massachusetts, Hawley Bog	42.57523400768461 N 72.89056065135009 W	4	1 & 2
SRR13195490	LAKM838	HB-5-29-7-RNA		bog water	6-May-19	USA: Massachusetts, Hawley Bog	42.57523400768461 N 72.89056065135009 W	25	1 & 2
SRR13195489	LAKM840	HB-5-29-8-RNA	Sarracenia purpurea		6-May-19	USA: Massachusetts, Hawley Bog	42.57523400768461 N 72.89056065135009 W	26	1 & 2
SRR13195488	LAKM842	HB-5-29-9-RNA	Sarracenia purpurea		6-May-19	USA: Massachusetts, Hawley Bog	42.57523400768461 N 72.89056065135009 W	16	1 & 2
SRR13195487	LAKM844	HB-5-29-10-RNA	Sarracenia purpurea		6-May-19	USA: Massachusetts, Hawley Bog	42.57523400768461 N 72.89056065135009 W	8	1 & 2
SRR13195486	LAKM846	HB-5-29-11-RNA		bog water	6-May-19	USA: Massachusetts, Hawley Bog	42.57523400768461 N 72.89056065135009 W	25	1 & 2
SRR13195485	LAKM848	HB-5-29-12-RNA		bog water	6-May-19	USA: Massachusetts, Hawley Bog	42.57523400768461 N 72.89056065135009 W	27	1 & 2
SRR13195484	LAKM850	B1T-RNA	Vriesea fosteriana		21-Mar-19	USA: Massachusetts, Smith College	42.31891357674361 N 72.64001409028201 W		1
SRR13195483	LAKM852	B1S-RNA	Vriesea fosteriana		21-Mar-19	USA: Massachusetts, Smith College	42.31891357674361 N 72.64001409028201 W		1
SRR13195482	LAKM854	B2T-RNA	Nidularium innocentii		21-Mar-19	USA: Massachusetts, Smith College	42.31891357674361 N 72.64001409028201 W		1
SRR13195480	LAKM856	B2S-RNA	Nidularium innocentii		21-Mar-19	USA: Massachusetts, Smith College	42.31891357674361 N 72.64001409028201 W		1
SRR13195479	LAKM858	B3T-RNA	Aechmea		21-Mar-19	USA: Massachusetts, Smith College	42.31891357674361 N 72.64001409028201 W		1
SRR13195478	LAKM860	B3S-RNA	Aechmea		21-Mar-19	USA: Massachusetts, Smith College	42.31891357674361 N 72.64001409028201 W		1
SRR13195477	LAKM862	B4T-RNA	Lutheria splendens		21-Mar-19	USA: Massachusetts, Smith College	42.31891357674361 N 72.64001409028201 W		1
SRR13195476	LAKM864	B4S-RNA	Lutheria splendens		21-Mar-19	USA: Massachusetts, Smith College	42.31891357674361 N 72.64001409028201 W		1
SRR13195475	LAKM866	P1A-RNA	Nepenthes maxima		21-Mar-19	USA: Massachusetts, Smith College	42.31891357674361 N 72.64001409028201 W		1
SRR13195474	LAKM868	P1B-RNA	Nepenthes maxima		21-Mar-19	USA: Massachusetts, Smith College	42.31891357674361 N 72.64001409028201 W		1
SRR13195473	LAKM870	P1C-RNA	Nepenthes maxima		21-Mar-19	USA: Massachusetts, Smith College	42.31891357674361 N 72.64001409028201 W		1
SRR13195455	LAKM872	P1D-RNA	Nepenthes maxima		21-Mar-19	USA: Massachusetts, Smith College	42.31891357674361 N 72.64001409028201 W		1
SRR13195454	LAKM874	P3A-RNA	Nepenthes truncata		21-Mar-19	USA: Massachusetts, Smith College	42.31891357674361 N 72.64001409028201 W		1
SRR13195452	LAKM876	P3B-RNA	Nepenthes truncata		21-Mar-19	USA: Massachusetts, Smith College	42.31891357674361 N 72.64001409028201 W		1
SRR13195451	LAKM878	P3C-RNA	Nepenthes truncata		21-Mar-19	USA: Massachusetts, Smith College	42.31891357674361 N 72.64001409028201 W		1
SRR13195450	LAKM880	P3D-RNA	Nepenthes truncata		21-Mar-19	USA: Massachusetts, Smith College	42.31891357674361 N 72.64001409028201 W		1
SRR13195449	LAKM1303	HB05-06-2-4-RNA		bog water	6-May-19	USA: Massachusetts, Hawley Bog	42.57523400768461 N 72.89056065135009 W		1 & 2
SRR13195448	LAKM1304	HB05-06-3-1-RNA	Sarracenia purpurea		6-May-19	USA: Massachusetts, Hawley Bog	42.57523400768461 N 72.89056065135009 W	25	1 & 2
SRR13195447	LAKM1316	HB5-16-01-RNA	Sarracenia purpurea		16-May-19	USA: Massachusetts, Hawley Bog	42.57523400768461 N 72.89056065135009 W		1
SRR13195446	LAKM1317	HB5-16-02-RNA	Sarracenia purpurea		16-May-19	USA: Massachusetts, Hawley Bog	42.57523400768461 N 72.89056065135009 W		1
SRR13195445	LAKM1318	HB5-16-03-RNA	Sarracenia purpurea		16-May-19	USA: Massachusetts, Hawley Bog	42.57523400768461 N 72.89056065135009 W		1
SRR13195444	LAKM1319	HB5-16-04-RNA	Sarracenia purpurea		16-May-19	USA: Massachusetts, Hawley Bog	42.57523400768461 N 72.89056065135009 W		1
SRR13195443	LAKM1320	HB5-16-05-RNA	Sarracenia purpurea		16-May-19	USA: Massachusetts, Hawley Bog	42.57523400768461 N 72.89056065135009 W		1
SRR13195441	LAKM1321	HB5-16-06-RNA	Sarracenia purpurea		16-May-19	USA: Massachusetts, Hawley Bog	42.57523400768461 N 72.89056065135009 W		1
SRR13195440	LAKM1322	HB5-16-07-RNA	Sarracenia purpurea		16-May-19	USA: Massachusetts, Hawley Bog	42.57523400768461 N 72.89056065135009 W		1
SRR13195439	LAKM1323	HB5-16-08-RNA	Sarracenia purpurea		16-May-19	USA: Massachusetts, Hawley Bog	42.57523400768461 N 72.89056065135009 W		1
SRR13195438	LAKM1325	HB5-16-10-RNA	Sarracenia purpurea		16-May-19	USA: Massachusetts, Hawley Bog	42.57523400768461 N 72.89056065135009 W		1
SRR13195437	LAKM1326	HB5-16-11-RNA	Sarracenia purpurea		16-May-19	USA: Massachusetts, Hawley Bog	42.57523400768461 N 72.89056065135009 W		1
SRR13195436	LAKM1337	ANP-5-21-1-1-RNA	Sarracenia purpurea		21-May-19	USA: Maine, Acadia Bog	44.23565238010306 N 68.3206843325108 W		1
SRR13195435	LAKM1338	ANP-5-21-1-2-RNA	Sarracenia purpurea		21-May-19	USA: Maine, Acadia Bog	44.23565238010306 N 68.3206843325108 W		1
SRR13195434	LAKM1339	ANP-5-21-2-1-RNA	Sarracenia purpurea		21-May-19	USA: Maine, Acadia Bog	44.23565238010306 N 68.3206843325108 W		1
SRR13195433	LAKM1340	ANP-5-21-2-2-RNA	Sarracenia purpurea		21-May-19	USA: Maine, Acadia Bog	44.23565238010306 N 68.3206843325108 W		1
SRR13195432	LAKM1341	ANP-5-21-3-1-RNA	Sarracenia purpurea		21-May-19	USA: Maine, Acadia Bog	44.23565238010306 N 68.3206843325108 W		1
SRR13195430	LAKM1342	ANP-5-21-3-2-RNA	Sarracenia purpurea		21-May-19	USA: Maine, Acadia Bog	44.23565238010306 N 68.3206843325108 W		1
SRR13195429	LAKM1343	ANP-5-21-4-1-RNA	Sarracenia purpurea		21-May-19	USA: Maine, Acadia Bog	44.23565238010306 N 68.3206843325108 W		1
SRR13195428	LAKM1344	ANP-5-21-4-2-RNA	Sarracenia purpurea		21-May-19	USA: Maine, Acadia Bog	44.23565238010306 N 68.3206843325108 W		1
SRR13195427	LAKM1345	ANP-5-21-5-1-RNA	Sarracenia purpurea		21-May-19	USA: Maine, Acadia Bog	44.23565238010306 N 68.3206843325108 W		1
SRR13195426	LAKM1347	HB-6-27-1-RNA	Sarracenia purpurea		27-Jun-19	USA: Massachusetts, Hawley Bog	42.57523400768461 N 72.89056065135009 W	25	1 & 2
SRR13195425	LAKM1348	HB-6-27-2-RNA	Sarracenia purpurea		27-Jun-19	USA: Massachusetts, Hawley Bog	42.57523400768461 N 72.89056065135009 W	25	1 & 2
SRR13195424	LAKM1349	HB-6-27-3-RNA	Sarracenia purpurea		27-Jun-19	USA: Massachusetts, Hawley Bog	42.57523400768461 N 72.89056065135009 W	25	1 & 2
SRR13195472	LAKM1350	HB-6-27-4-RNA		bog water	27-Jun-19	USA: Massachusetts, Hawley Bog	42.57523400768461 N 72.89056065135009 W	25	1 & 2
SRR13195471	LAKM1351	HB-6-27-5-RNA	Sarracenia purpurea		27-Jun-19	USA: Massachusetts, Hawley Bog	42.57523400768461 N 72.89056065135009 W	10	1 & 2
SRR13195470	LAKM1352	HB-6-27-6-RNA	Sarracenia purpurea		27-Jun-19	USA: Massachusetts, Hawley Bog	42.57523400768461 N 72.89056065135009 W	0	1 & 2
SRR13195468	LAKM1353	HB-6-27-7-RNA	Sarracenia purpurea		27-Jun-19	USA: Massachusetts, Hawley Bog	42.57523400768461 N 72.89056065135009 W	5	1 & 2
SRR13195467	LAKM1354	HB-6-27-8-RNA		bog water	27-Jun-19	USA: Massachusetts, Hawley Bog	42.57523400768461 N 72.89056065135009 W	25	1 & 2
SRR13195466	LAKM1355	HB-6-27-9-RNA	Sarracenia purpurea		27-Jun-19	USA: Massachusetts, Hawley Bog	42.57523400768461 N 72.89056065135009 W	25	1 & 2
SRR13195465	LAKM1356	HB-6-27-10-RNA	Sarracenia purpurea		27-Jun-19	USA: Massachusetts, Hawley Bog	42.57523400768461 N 72.89056065135009 W	25	1 & 2
SRR13195464	LAKM1357	HB-6-27-11-RNA	Sarracenia purpurea		27-Jun-19	USA: Massachusetts, Hawley Bog	42.57523400768461 N 72.89056065135009 W	25	1 & 2
SRR13195463	LAKM1358	HB-6-27-12-RNA		bog water	27-Jun-19	USA: Massachusetts, Hawley Bog	42.57523400768461 N 72.89056065135009 W	25	1 & 2
SRR13195462	LAKM1359	HB-6-27-13-RNA	Sarracenia purpurea		27-Jun-19	USA: Massachusetts, Hawley Bog	42.57523400768461 N 72.89056065135009 W		1
SRR13195461	LAKM1360	HB-6-27-14-RNA	Sarracenia purpurea		27-Jun-19	USA: Massachusetts, Hawley Bog	42.57523400768461 N 72.89056065135009 W		1
SRR13195460	LAKM1361	HB-6-27-15-RNA	Sarracenia purpurea		27-Jun-19	USA: Massachusetts, Hawley Bog	42.57523400768461 N 72.89056065135009 W		1
SRR13195459	LAKM1362	HB-6-27-16-RNA	Sarracenia purpurea		27-Jun-19	USA: Massachusetts, Hawley Bog	42.57523400768461 N 72.89056065135009 W		1
SRR13195457	LAKM1364	HB-6-27-18-RNA	Sarracenia purpurea		27-Jun-19	USA: Massachusetts, Hawley Bog	42.57523400768461 N 72.89056065135009 W		1
