# Supplementary material for: Illuminating protist diversity in pitcher plants and bromeliad tanks
Source: PLoS One. 2022 Jul 27;17(7):e0270913. doi: 10.1371/journal.pone.0270913 (PMC9328516; doi:10.1371/journal.pone.0270913)
Supplement: S2 File — (CSV) [file pone.0270913.s005.csv]

OTU	Ttaxo_rank1	Ttaxo_rank2	Ttaxo_rank3	Ttaxo_rank4	Ttaxo_rank5	Tmorpho	Tacc_number	B1TmRNA	B2TmRNA	B3TmRNA	B4SmRNA	P3AmRNA	HB05.06.1.1.RNA	HB05.06.1.2.RNA	HB05.06.1.3.RNA	HB05.06.1.4.RNA	HB05.06.2.1.RNA	HB05.06.2.2.RNA	HB05.06.2.3.RNA	HB05.06.3.2.RNA	HB05.06.3.3.RNA	HB05.06.3.4.RNA	HB.5.29.1.RNA	HB.5.29.2.RNA	HB.5.29.3.RNA	HB.5.29.4.RNA	HB.5.29.5.RNA	HB.5.29.6.RNA	HB.5.29.7.RNA	HB.5.29.8.RNA	HB.5.29.9.RNA	HB.5.29.10.RNA	HB.5.29.11.RNA	HB.5.29.12.RNA	B1T.RNA	B1S.RNA	B2T.RNA	B2S.RNA	B3T.RNA	B3S.RNA	B4T.RNA	B4S.RNA	P1A.RNA	P1B.RNA	P1C.RNA	P1D.RNA	P3A.RNA	P3B.RNA	P3C.RNA
OTU96	SAR	Rhi	Ce	Th	Eb	Ebria-tripartita	DQ303923	0	6	0	79	5	8	2	3	0	14	4	1	0	0	1	0	2	0	0	0	0	0	0	0	0	3	12	0	0	0	0	11	0	9	6	1	2	0	0	0	0	0
OTU102	SAR	Rhi	Ce	Th	Ch	Rhogostoma-schuessleri	HQ121430	0	0	0	0	0	1	0	0	0	0	0	0	0	0	0	0	2	0	0	0	0	0	0	1	0	0	0	0	0	0	0	0	0	0	0	0	0	0	813	0	0	0
OTU153	SAR	Rhi	Ce	Th	Ch	Capsellina-sp	GQ377676	1	56	0	4	0	1	1	3	0	23	0	0	0	0	0	0	0	0	0	7	0	0	0	0	0	0	0	0	0	0	1	0	0	0	0	9	0	66	0	0	0	0
OTU24	SAR	Rhi	Ce	Th	Ch	Capsellina-sp	GQ377676	0	264	0	33	0	5	14	95	1	2117	0	1	7	2	3	3	2	2	174	17	2	0	0	0	0	0	0	0	1	2	814	0	22	1	7	195	17	3408	60	0	0	1
OTU34	SAR	Rhi	Ce	Im	Sp	Spongomonas-minima	AF411281	0	0	0	0	0	0	0	0	0	0	0	0	0	0	0	0	0	0	10	0	0	0	0	0	0	0	0	0	0	0	1	0	1	0	0	0	2724	0	10	0	0	0
OTU95	SAR	Rhi	Ce	Im	Sp	Spongomonas-sp	AY620252	0	0	0	1	0	13	0	0	35	0	0	0	0	57	4	9	0	0	0	0	0	4	0	75	0	1	9	0	0	0	0	0	0	0	0	1	0	0	0	0	0	0
OTU186	SAR	Rhi	Ce	Im	Si	Sphenoderia-macrolepis	KF539406	0	0	0	0	0	0	0	0	19	75	1	0	3	1	0	8	0	0	651	0	0	0	2	4	0	3	11	0	0	0	0	0	1	0	0	0	0	0	0	0	0	0
OTU155	SAR	Rhi	Ce	Im	Si	Tracheleuglypha-dentata	AJ418790	0	0	0	0	0	0	1	0	0	0	0	0	0	0	0	0	0	0	1	0	0	1	0	0	0	0	0	0	0	0	0	0	0	0	0	0	0	21	377	0	0	0
OTU166	SAR	Rhi	Ce	Gl	Vi	Viridiraptor-sp	KF207872	0	0	0	0	0	0	0	0	133	0	5	0	0	0	2	0	0	2	1	4	0	3	0	0	0	12	87	0	0	0	0	0	0	0	0	0	0	0	0	0	0	0
OTU81	SAR	Rhi	Ce	Gl	Vi	Viridiraptor-sp	KF207872	0	0	0	0	0	20	2	0	0	0	0	0	0	0	0	0	21	0	0	1	0	1	0	0	0	1	0	0	0	0	0	0	0	0	0	2343	47	0	0	0	2	0
OTU10	SAR	Rhi	Ce	Gl	Vi	Viridiraptor-sp	KF207872	0	0	0	1	87	30	42	387	121	993	3061	138	597	161	1	48	392	1458	624	3796	3142	10	98	910	166	22	79	21	0	15	4	1	5	0	1	178	2	12	16	2008	2168	1684
OTU15	SAR	Rhi	Ce	Gl	Vi	Viridiraptor-sp	KF207872	0	0	0	0	19	1443	53	64	6	868	108	95	663	110	1	1039	1168	368	400	20	283	1	39	9	457	1	0	0	0	0	523	0	1	2	0	7	0	0	242	1160	0	0
OTU9	SAR	Rhi	Ce	Gl	Vi	Viridiraptor-sp	KF207872	0	22	1	748	1	133	6	16	163	43	44	7	657	419	10	152	26	15	64	61	20	19	105	269	19	39	182	2	4	53	509	163	65	183	118	25	1	4	3	29	9	14
OTU97	SAR	Rhi	Ce	Ce	He	Bodomorpha-minima	AF411276	0	0	0	0	0	2	0	0	1	0	0	0	560	132	2	0	1	0	13	11	0	0	23	37	0	0	1	0	0	0	0	0	1	0	0	0	0	0	0	0	0	0
OTU16	SAR	Rhi	Ce	Ce	He	Bodomorpha-sp	HM536172	0	0	0	1	48	49	299	57	16	10	639	1651	52	24	2	13	30	369	89	88	484	3	2	0	1	2	11	1	0	1	2	3	33	1	1	11	0	0	8	263	19	638
OTU175	SAR	Rhi	Ce	Ce	Me	Metopion-like-sp	AF411278	0	0	0	0	0	0	0	0	2	0	0	0	0	0	0	0	1	0	0	0	0	4	0	0	0	6	5	0	0	0	0	0	0	0	0	25	1	0	0	0	0	0
OTU38	SAR	Rhi	Ce	Ce	Ce	Cercomonas-agilis	AY748806	0	0	0	0	5	3	42	11	9	391	0	1	4	52	0	1	195	70	181	3	10	1	1	75	46	1	4	0	0	2	0	0	0	0	0	0	0	0	0	1	9	1935
OTU199	SAR	Rhi	Ce	Gl	Al	Allapsa-vibrans	AF411265	0	0	0	0	0	0	0	0	21	0	0	0	0	145	0	0	0	0	0	0	0	0	0	0	0	0	2	0	0	0	0	0	0	0	0	0	0	1	0	0	0	0
OTU607	SAR	Rhi	Ce	Gl	Vi	Viridiraptor-sp	KF207872	0	0	0	0	0	0	0	0	0	0	0	0	0	0	0	0	0	0	0	0	0	0	0	0	0	0	0	0	0	0	0	0	0	0	0	0	0	0	0	0	0	0
OTU769	SAR	Rhi	Ce	Gl	Vi	Viridiraptor-sp	KF207872	0	0	0	0	0	0	0	0	0	0	0	0	0	0	0	0	0	0	0	0	0	0	0	0	0	0	0	0	0	0	0	0	0	0	0	0	0	0	0	0	0	0
OTU560	SAR	Rhi	Ce	Gl	Vi	Viridiraptor-sp	KF207872	0	0	0	0	0	0	0	0	0	0	0	0	0	0	0	0	0	0	0	0	0	0	0	0	0	0	0	0	0	0	0	0	0	0	0	0	0	0	0	0	0	0
OTU89	SAR	Rhi	Ce	Ce	Ce	Paracercomonas-saepenatans	FJ790731	0	0	0	0	0	0	0	0	0	0	0	0	0	0	0	0	0	0	0	0	0	0	0	0	0	0	0	0	0	1	0	0	0	0	0	0	0	0	0	0	0	0
OTU92	SAR	Rhi	Ce	Ce	Ce	Paracercomonas-saepenatans	FJ790731	0	1	0	33	0	0	0	0	0	0	0	0	0	0	0	0	0	0	0	0	0	0	0	1	0	0	0	0	0	623	0	0	0	0	44	0	0	0	0	0	0	0
OTU130	SAR	Rhi	Ce	Ce	Ce	Paracercomonas-saepenatans	FJ790731	0	0	0	0	0	0	0	0	35	0	0	0	25	198	22	0	0	2	3	0	0	11	4	103	1	3	35	0	0	0	0	0	1	0	0	0	0	0	0	0	0	0
OTU140	SAR	Rhi	Ce	Ce	Ce	Paracercomonas-minima	FJ790720	0	0	0	0	0	0	0	0	0	0	0	0	0	0	0	0	0	0	0	0	0	0	0	0	0	0	0	0	0	1	0	0	0	0	0	0	0	0	0	0	0	0
OTU18	SAR	Rhi	Ce	Ce	Ce	Cercomonas-plasmodialis	KU926702	0	0	0	0	17	110	15	8	197	43	405	3013	36	255	1	25	995	324	40	78	1009	2	1	368	38	2	40	0	0	2	1	0	1	0	0	21	0	0	0	0	0	1
OTU60	SAR	Rhi	Ce	De	Cl	Clathrulina-elegans	AY305009	0	0	0	0	609	0	0	0	0	0	0	0	0	0	0	0	0	0	0	0	0	0	0	0	0	0	0	0	0	0	0	0	0	0	0	0	0	0	0	0	0	0
OTU11	SAR	Rhi	Ce	Gy		Gymnophrys-cometa	AF411284	0	0	0	625	0	0	0	0	0	0	0	0	0	0	0	0	0	0	0	0	0	0	0	0	0	0	2	0	0	0	0	0	0	1	415	13	1	0	0	0	0	0
OTU80	SAR	Rhi	Ce	Gy		Gymnophrys-cometa	AF411284	0	0	0	112	0	0	0	0	0	0	2	0	0	0	0	0	0	0	0	0	0	0	0	0	0	0	0	0	0	0	0	0	0	0	17	2	0	0	0	0	0	0
OTU110	SAR	Rhi	Ce	Gy		Gymnophrys-cometa	AF411284	0	0	0	0	0	0	0	0	1	0	0	0	0	0	0	0	0	0	0	0	0	1	0	0	0	0	0	1	0	0	0	0	0	0	1	1296	24	0	0	0	0	0
OTU342	SAR	Rhi	Ce	Pl	Pl	Woronina-pythii	KF111231	0	0	0	0	0	0	0	0	0	0	1	0	0	0	0	0	0	0	0	0	0	0	0	0	0	0	0	0	0	0	0	0	0	0	0	0	0	0	0	0	0	0
OTU59	SAR	Rhi	Ce	Va	Le	Leptophrys-sp	KC174719	0	0	0	112	0	0	0	0	0	0	0	0	0	0	0	0	0	0	0	0	0	0	0	0	0	0	0	0	2	0	0	0	0	0	5	0	0	0	0	0	0	0
OTU167	SAR	Str	La	Am	Am	Amphitrema-wrightianum	KC245093	0	0	0	0	0	59	1	0	0	0	0	0	0	0	0	131	16	183	1	0	0	0	0	0	0	0	1	0	0	0	0	0	0	0	0	0	0	0	0	0	0	0
OTU173	SAR	Str	La	Am	Am	Archerella-flavum	KC245097	0	0	0	0	0	1	0	0	4	0	0	0	0	0	1	14	0	0	0	8	0	0	0	0	0	0	4	0	0	0	0	0	0	0	0	0	0	0	0	0	0	0
OTU43	SAR	Str	La	Am	Di	Diplophrys-sp	AF304465	0	0	0	0	0	0	1	0	0	0	1	0	0	0	0	0	0	0	3	0	0	0	0	0	0	0	0	1	0	0	1	0	1	0	1	30	156	620	2176	2	1	0
OTU238	SAR	Str	Ba	Co	Co	Stellarima-microtrias	EU090011	0	0	0	0	0	0	0	0	143	0	0	0	0	0	0	0	0	0	0	0	0	0	0	0	0	2	1	0	0	0	0	0	0	0	0	0	0	0	0	0	0	0
OTU7	SAR	Str	Ba	Co	Co	Stellarima-microtrias	EU090011	0	0	0	0	3838	0	0	0	13	0	2	0	0	0	0	0	0	0	1	0	0	0	0	0	0	0	6	0	0	0	2	5	18	0	0	1	15	0	31	0	0	0
OTU158	SAR	Str	Ba	Co	Co	Stellarima-microtrias	EU090011	0	0	0	0	0	0	0	0	221	0	3	0	0	2	2	0	0	0	0	0	0	33	0	1	0	9	23	0	0	0	0	0	0	0	0	0	0	0	0	0	0	0
OTU134	SAR	Str	Ba	Ba	Ba	Pinnularia-obscura	AM743105	0	0	0	0	0	1	4	10	0	0	0	0	381	0	0	1	2	173	14	9	0	0	96	0	0	0	0	0	0	0	0	0	0	0	0	0	0	0	0	0	0	0
OTU378	SAR	Str	Ra	Ch	Ch	Fibrocapsa-cf	JX026948	0	0	0	0	0	0	0	0	0	0	0	0	0	0	0	0	0	0	0	0	0	0	0	0	0	0	0	0	0	0	0	0	0	0	0	0	0	0	0	0	0	0
OTU163	SAR	Str	PX	Xa	Mi	Monodus-sp	LC129528	0	0	0	0	0	0	0	0	0	0	0	0	0	0	8	0	0	0	0	0	0	1	0	0	0	102	2	0	0	0	0	0	0	0	0	0	0	0	0	0	0	0
OTU138	SAR	Str	Sc			Schizocladia-ischiensis	AB085614	0	0	0	0	0	0	0	0	0	0	0	0	0	0	0	0	1	0	0	0	0	3	0	0	0	0	0	0	0	0	0	0	0	0	0	2	381	111	0	0	0	0
OTU198	SAR	Str	Ch	Ch	Ch	Chromulina-cf	EF165101	0	0	0	0	0	0	0	0	13	0	0	0	0	0	0	0	0	0	0	0	0	10	0	0	0	2	120	0	0	0	0	0	0	0	0	0	0	0	0	0	0	0
OTU195	SAR	Str	Ch	Ch	Ch	Ochromonas-tuberculata	FR865769	0	0	0	0	0	0	0	0	222	0	0	0	0	0	0	0	0	0	0	0	0	0	0	0	0	0	1	0	0	0	0	0	0	0	0	0	0	0	0	0	0	0
OTU171	SAR	Str	Ch	Ch	Ch	Ochromonas-tuberculata	FR865769	0	0	0	0	0	0	0	0	187	0	1	0	2	0	8	0	0	21	5	0	0	29	0	47	56	31	41	0	0	0	0	0	0	0	0	0	0	0	0	0	0	0
OTU58	SAR	Str	Ch	Ch	Di	Epipyxis-pulchra	AF123298	0	0	0	0	0	0	0	0	0	0	1	0	0	0	0	0	0	0	0	0	0	0	0	0	0	0	1	0	0	0	0	0	0	0	0	0	1306	1	0	0	0	0
OTU237	SAR	Str	Ch	Ch	Ch	Chrysoxys-sp	AF123302	0	0	0	0	0	0	0	0	0	0	0	0	0	0	0	0	0	0	0	0	0	0	0	0	150	1	0	0	0	0	0	0	0	0	0	0	0	0	0	0	0	0
OTU6	SAR	Str	Ch	Ch	Ch	Chrysoxys-sp	AF123302	0	0	4	2	0	1089	2531	2298	333	11	42	2	746	598	7	65	216	980	56	16	12	22	18	30	1219	16	31	0	6	3	2	0	2	4	2	10	5	7	7	33	16	14
OTU31	SAR	Str	Ch	Ch	Ch	Ochromonas-distigma	EF165136	0	0	0	275	0	0	0	0	6	0	0	0	0	0	0	0	0	0	0	0	0	3	0	0	0	5	29	0	0	0	0	0	5	104	226	12	1	0	142	0	0	0
OTU74	SAR	Str	Ch	un		Chrysophyceae-sp	EF432525	0	0	0	66	4	0	0	0	0	0	2	0	1	0	0	0	0	0	0	0	0	0	0	0	0	0	0	0	0	0	0	1	0	24	191	0	0	0	10	0	0	0
OTU252	SAR	Str	Ch	Ch	Pa	Paraphysomonas-longispina	JQ967305	0	0	0	0	0	0	0	0	0	0	0	0	0	0	0	0	0	0	0	0	0	41	0	0	0	3	2	0	0	0	0	0	0	0	0	0	0	0	0	0	0	0
OTU19	SAR	Str	Sy	Oc	Oc	Poterioochromonas-malhamensis	AB023070	0	0	250	0	0	0	2	0	41	1	1	0	6	4	2	9	13	2	66	22	1	3	1	5	2	0	51	1	0	1	0	3	14	0	2	302	7	0	0	1497	1519	584
OTU129	SAR	Str	Sy	Sy		Synchroma-pusillum	JN004150	0	0	0	0	0	0	2	0	0	0	0	0	0	0	0	0	0	0	0	0	0	0	0	0	0	0	0	0	0	0	0	0	1	0	0	1	0	427	2	0	0	0
OTU114	SAR	Str	Oo	Py	Py	Salispina-spinosa	HQ161093	0	5	0	48	0	0	0	0	1	0	0	0	0	0	0	0	0	0	0	0	0	0	0	0	0	0	0	0	0	41	127	0	1	0	7	0	0	0	0	0	0	0
OTU104	SAR	Str	Oo	Py	Py	Salispina-spinosa	HQ161093	0	4	0	79	0	0	0	0	0	0	0	0	0	0	0	0	0	0	0	0	0	0	0	0	0	0	0	0	0	97	201	0	19	4	4	0	0	0	0	0	0	0
OTU108	SAR	Str	Oo	Py	Py	Salispina-spinosa	HQ161093	0	6	0	68	0	0	0	0	0	0	0	0	0	0	0	0	0	0	0	0	0	0	0	0	0	0	0	0	0	58	251	0	2	3	8	0	0	0	0	0	0	0
OTU227	SAR	Str	Oo	Sa	Sa	Aphanomyces-laevis	HQ343196	0	0	0	0	0	0	0	0	1	0	0	0	0	111	0	0	0	0	0	0	0	0	0	1	0	0	0	0	0	0	0	0	0	0	0	0	0	0	0	0	0	0
OTU50	SAR	Str	Oo	Le	Ap	Apodachlya-brachynema	AJ238663	1	0	1	1	0	0	3	0	7	0	0	0	90	1	4	1	0	0	38	16	0	3	848	2299	5	1	9	3	1	15	72	0	5	42	5	0	0	0	0	0	2	0
OTU178	SAR	Str	Bi	Ad		Adriamonas-peritocrescens	AF243501	0	0	0	0	6	0	0	0	3	0	0	0	2	0	0	0	0	0	0	0	0	0	0	0	0	0	0	0	0	0	0	0	0	0	0	0	0	0	0	0	0	0
OTU88	SAR	Str	Bi	Si	Si	Siluania-monomastiga	AF072883	0	0	0	0	0	308	0	8	0	0	0	0	0	0	0	305	399	48	3	0	0	0	0	0	0	0	0	0	0	0	0	0	0	0	0	0	0	0	0	0	0	0
OTU107	SAR	Str	Bi	Si	Si	Siluania-monomastiga	AF072883	0	0	0	0	34	1	0	0	15	0	0	0	0	11	0	2	9	0	10	0	1	0	0	87	0	0	6	0	0	0	0	0	0	0	0	320	43	0	0	0	6	0
OTU258	SAR	Alv	El	El		Ellobiopsis-chattonii	FJ593708	0	0	0	0	0	0	0	0	0	0	0	0	0	0	0	0	0	0	0	0	0	0	0	0	0	0	0	0	9	0	0	0	2	0	0	0	0	0	116	0	0	0
OTU204	SAR	Alv	El	El		Ellobiopsis-chattonii	FJ593708	0	0	0	0	0	0	0	0	0	0	0	0	2	0	1	0	0	0	0	0	0	0	0	81	0	2	14	0	0	0	0	0	0	0	0	0	0	0	0	0	0	0
OTU94	SAR	Alv	Ap	Co	Gr	Hoplorhynchus-acanthatholius	FJ459750	0	0	0	0	0	0	0	537	0	0	0	0	0	0	0	0	0	0	0	0	0	0	0	0	0	0	0	0	0	0	0	0	0	0	0	0	0	0	0	0	0	0
OTU37	SAR	Alv	Ci	Po	He	Climacostomum-sp	LN870010	0	0	0	0	0	0	0	0	0	0	0	0	3	345	151	0	5	67	1	1	2	291	0	0	0	0	0	0	0	1	0	0	0	0	0	0	0	0	0	0	0	0
OTU374	SAR	Alv	Ci	In	Sp	Uroleptus-sp	EU399543	0	0	0	0	0	0	0	0	0	0	0	0	0	0	0	0	0	0	0	0	0	0	0	0	0	0	0	0	0	0	0	0	0	0	0	0	0	0	0	0	0	0
OTU365	SAR	Alv	Ci	In	Sp	Halteria-sp	LN869995	0	0	0	0	0	0	0	0	0	0	0	0	0	0	0	0	0	0	0	0	0	0	0	0	0	0	0	0	0	0	0	0	0	0	0	0	0	0	0	0	0	0
OTU66	SAR	Alv	Ci	In	Sp	Halteria-sp	LN869995	0	0	0	0	0	0	1	1	17	0	0	0	618	2	1	0	4	0	34	13	3	69	0	1	0	0	19	1	0	0	0	0	4	0	0	1	0	0	0	0	1	0
OTU27	SAR	Alv	Ci	In	Sp	Cyrtohymena-citrina	KC182574	1	2	0	0	1	23	45	3	115	0	0	4	128	133	60	7	19	32	478	158	1	10	102	8	2794	4	72	8	502	7	2	1	66	0	1	8	0	0	0	0	0	2
OTU241	SAR	Alv	Ci	In	Ar	Metopus-striatus	KF607085	0	0	0	0	0	0	0	0	3	0	0	0	0	0	4	0	0	0	0	0	0	0	0	0	0	0	0	0	0	0	0	0	0	0	0	0	0	0	0	0	0	0
OTU281	SAR	Alv	Ci	In	Li	Fuscheria-uluruensis	KF733753	0	0	0	0	0	0	0	0	0	0	0	0	0	0	0	0	0	0	0	0	0	0	0	0	0	0	0	0	0	0	0	0	0	0	0	0	0	0	0	0	0	0
OTU142	SAR	Alv	Ci	In	Li	Spathidium-foissneri	KF733756	0	0	0	1	0	0	0	0	41	0	0	0	0	8	147	0	2	0	3	0	0	2	0	0	0	8	51	0	0	0	0	0	0	0	1	0	0	0	0	0	0	0
OTU100	SAR	Alv	Ci	In	Li	Lagynophrya-acuminata	JQ723972	0	0	0	0	0	0	0	0	4	0	0	0	0	0	5	0	0	10	4	0	2	40	0	0	0	0	1	0	0	0	0	0	0	0	0	0	0	0	0	0	0	0
OTU141	SAR	Alv	Ci	In	Li	Dimacrocaryon-amphileptoides	KP868767	0	0	0	0	0	0	0	0	24	0	0	0	1	2	324	0	1	29	45	5	0	21	0	0	0	3	0	0	0	0	0	0	0	0	0	0	0	0	0	0	0	0
OTU213	SAR	Alv	Ci	In	Li	Rurikoplites-alpinus	KP868770	0	0	0	0	0	0	0	0	8	0	0	0	0	0	1	0	0	0	0	0	0	0	0	0	0	0	60	0	0	0	0	0	0	0	0	0	0	0	0	0	0	0
OTU147	SAR	Alv	Ci	In	Co	Bardeliella-pulchra	EU039884	0	0	0	0	0	0	0	0	42	0	0	0	0	0	1	0	0	0	0	0	0	0	0	0	0	0	158	0	0	0	0	0	0	0	0	0	0	0	0	0	0	0
OTU393	SAR	Alv	Ci	In	Co	Bardeliella-pulchra	EU039884	0	0	0	0	0	0	0	0	0	0	0	0	0	0	0	0	0	0	0	0	0	0	0	0	0	0	0	0	0	0	0	0	0	0	0	0	0	0	0	0	0	0
OTU87	SAR	Alv	Ci	In	Co	Bardeliella-pulchra	EU039884	0	0	0	0	0	0	0	0	0	0	0	1	1	0	234	0	2	11	14	0	1	0	2	0	0	363	4	0	0	0	0	0	0	0	0	0	0	0	0	0	0	0
OTU115	SAR	Alv	Ci	In	Co	Bardeliella-pulchra	EU039884	0	0	0	0	0	0	0	0	88	0	0	0	0	69	119	0	0	9	6	0	0	0	0	0	0	0	0	0	0	0	0	0	0	0	0	0	0	0	0	0	0	0
OTU22	SAR	Alv	Ci	In	Co	Bardeliella-pulchra	EU039884	0	0	0	0	0	106	1	3	194	0	142	0	3	45	55	2004	9	67	20	10	2	683	0	239	28	54	105	0	0	0	0	0	1	0	0	0	0	0	2	0	0	0
OTU407	SAR	Alv	Ci	In	Co	Jaroschia-sumptuosa	KJ873049	0	0	0	0	0	0	6	119	3	0	0	0	0	0	0	0	0	1	0	0	0	0	0	0	0	0	0	0	0	0	0	0	0	0	0	0	0	0	0	0	0	0
OTU54	SAR	Alv	Ci	In	Co	Jaroschia-sumptuosa	KJ873049	0	0	0	0	0	13	0	1	0	0	0	0	0	0	0	21	11	0	0	0	0	0	0	0	0	0	0	0	0	0	0	0	0	0	0	0	130	0	0	0	0	92
OTU48	SAR	Alv	Ci	In	Co	Colpoda-steinii	KJ607915	0	0	0	0	0	0	0	0	4	0	0	0	0	0	1	0	0	0	0	73	0	0	0	0	0	0	10	0	0	0	0	0	0	0	0	0	0	0	0	0	0	0
OTU266	SAR	Alv	Ci	In	Co	Pseudoplatyophrya-nana	AF060452	0	0	0	0	0	0	2	315	4	1	4	1	21	0	0	0	10	17	0	0	0	0	0	0	0	0	3	0	0	0	0	0	0	0	0	0	0	0	0	0	0	0
OTU26	SAR	Alv	Ci	In	Co	Pseudoplatyophrya-nana	AF060452	0	0	0	0	64	13	61	328	22	330	2	82	19	368	21	13	638	6	40	7	3	11	103	2	1	5	28	0	0	1	0	0	0	0	0	0	0	0	0	0	0	3
OTU196	SAR	Alv	Ci	In	Co	Pseudoplatyophrya-nana	AF060452	0	0	0	0	0	0	0	0	31	0	16	0	0	4	25	0	0	0	0	0	0	3	0	0	0	21	20	0	0	0	0	0	0	0	0	0	0	0	0	0	0	0
OTU57	SAR	Alv	Ci	In	Co	Bresslaua-vorax	AF060453	0	0	0	11	0	291	0	0	3	0	0	0	0	0	1	355	0	0	11	89	0	0	0	0	0	0	0	0	0	0	0	0	0	21	0	0	0	0	0	0	0	0
OTU93	SAR	Alv	Ci	In	Ol	Aristerostoma-marinum	EU264562	0	0	0	0	0	0	0	0	78	0	2	0	0	2	30	0	0	3	0	0	0	9	11	0	0	85	70	0	0	0	0	0	0	0	0	0	0	0	0	0	1	0
OTU184	SAR	Alv	Ci	In	Ol	Aristerostoma-marinum	EU264562	0	0	0	0	0	0	0	0	25	0	13	0	0	9	46	0	0	0	0	16	0	1	0	1	0	13	7	0	0	0	0	0	0	115	0	0	0	0	0	0	0	0
OTU202	SAR	Alv	Ci	In	Co	Cyrtolophosis-mucicola	EU039898	0	0	0	0	0	0	0	0	0	0	0	0	3	0	5	0	1	0	0	0	0	3	0	0	0	22	9	0	0	0	0	0	0	0	0	0	0	0	0	0	0	0
OTU151	SAR	Alv	Ci	In	Co	Cyrtolophosis-mucicola	EU039898	0	0	0	0	0	0	0	0	32	0	12	0	0	0	21	0	1	10	0	0	1	3	1	0	0	24	100	0	0	0	0	0	1	0	0	0	0	0	0	0	0	0
OTU121	SAR	Alv	Ci	In	Co	Cyrtolophosis-mucicola	EU039898	0	0	0	0	0	0	0	0	55	0	162	0	0	1	1	0	0	0	0	49	0	15	0	0	0	0	28	0	0	0	0	0	0	0	0	0	0	0	0	0	0	0
OTU77	SAR	Alv	Ci	In	Co	Microdiaphanosoma-arcuatum	GU997633	0	0	0	0	1	0	0	0	0	0	0	0	0	0	0	0	0	0	0	0	0	0	0	0	0	1	1	0	0	0	0	0	0	0	2	4	40	213	964	2	4	0
OTU160	SAR	Alv	Ci	In	Co	Microdiaphanosoma-arcuatum	GU997633	0	0	0	0	0	0	0	0	33	0	14	1	2	2	9	0	0	0	0	7	0	6	0	0	0	11	80	0	0	0	0	0	1	0	0	0	0	0	0	0	0	0
OTU32	SAR	Alv	Ci	In	Co	Pseudocyrtolophosis-alpestris	EU264564	33	1	0	13	0	45	0	0	0	0	2	0	0	3	0	58	0	0	11	0	0	0	0	0	0	0	1	15	105	0	0	0	0	63	1435	2	0	0	1	0	0	1
OTU46	SAR	Alv	Ci	In	Co	Bryometopus-pseudochilodon	EU039888	0	0	0	0	0	0	0	0	14	0	8	0	1	50	105	0	3	12	3	9	2	102	0	24	0	142	187	0	0	0	0	0	3	0	0	0	0	0	0	0	0	1
OTU68	SAR	Alv	Ci	In	Co	Bryometopus-triquetrus	KJ873045	0	0	0	0	0	0	0	0	0	0	0	0	0	0	0	0	0	0	0	0	0	0	0	0	0	0	0	0	0	0	0	0	0	0	0	0	0	0	0	0	0	0
OTU206	SAR	Alv	Ci	In	Co	Platyophrya-spumacola	KJ873051	0	0	0	0	0	0	0	0	1	0	0	0	0	1	6	0	0	2	0	0	0	9	0	0	0	1	52	0	0	0	0	0	0	0	0	0	0	0	0	0	0	0
OTU45	SAR	Alv	Ci	In	Co	Platyophrya-spumacola	KJ873051	0	0	0	0	0	62	0	63	120	1	5	0	1	160	240	19	398	15	25	18	0	67	1	130	1	47	288	0	6	0	0	0	1	0	0	2	1	0	0	0	0	0
OTU231	SAR	Alv	Ci	In	Ol	Conchophthirus-cucumis	JQ956543	0	0	0	0	0	0	0	0	0	0	0	0	0	0	0	0	0	0	0	0	0	0	0	0	0	15	0	0	0	0	0	0	0	0	0	0	0	0	0	0	0	0
OTU125	SAR	Alv	Ci	In	Ol	Protophyra-ovicola	JQ956552	0	0	0	0	0	0	0	0	0	1	0	0	0	0	0	1	2	31	10	0	0	0	0	0	0	1	1	0	0	1	0	404	67	17	102	0	0	0	0	0	6	0
OTU136	SAR	Alv	Ci	In	Ol	Protocyclidium-sinica	KF256822	0	0	0	0	0	0	0	0	22	0	0	0	0	0	6	0	0	0	1	0	0	14	0	0	0	53	164	0	0	0	0	0	0	0	0	0	0	0	0	0	0	0
OTU111	SAR	Alv	Ci	In	Ol	Protocyclidium-sinica	KF256822	0	0	0	0	0	0	0	1	35	0	0	0	0	1	16	0	0	0	0	0	0	39	0	1	0	65	301	0	0	0	0	0	1	0	0	0	0	0	0	0	0	0
OTU78	SAR	Alv	Ci	In	Ol	Protocyclidium-sinica	KF256822	0	0	0	0	0	4	0	2	140	0	6	0	0	27	82	291	1	8	28	0	3	99	2	0	1	75	92	0	0	0	1	0	0	0	0	1	0	0	0	0	0	0
OTU156	SAR	Alv	Ci	In	Ol	Anoplophrya-marylandensis	AY547546	0	0	0	0	0	0	0	0	0	0	0	0	0	12	2	0	0	0	0	0	0	59	0	0	0	2	0	0	0	0	0	0	0	0	0	0	0	0	0	0	0	0
OTU2	SAR	Alv	Ci	In	Ol	Glaucoma-scintillans	AJ511861	132	1597	1879	32	1	1	1	3	0	24	4	0	1	0	0	2	3	0	0	5	1	0	0	1	0	0	0	326	3948	178	290	4142	4484	190	92	3	1	9	1	2	1222	0
OTU25	SAR	Alv	Ci	In	Ol	Tetrahymena-mimbres	EF070251	0	1	0	0	0	0	0	0	0	0	0	0	2	0	0	0	0	0	4	28	0	9	3487	6	1	0	14	0	0	0	5	0	0	0	0	0	0	0	1	0	0	0
OTU3	SAR	Alv	Ci	In	Ol	Peritrichia-sp	LN869949	2	303	3	1544	1	0	0	0	59	0	0	0	0	0	5	0	2	0	1	0	0	0	0	0	1	0	0	48	326	14	1725	75	23	415	551	0	0	0	0	0	3	2
OTU126	SAR	Alv	Ci	In	Ol	Apofrontonia-dohrni	AM072621	0	0	0	0	0	0	0	0	7	0	0	0	0	0	4	0	0	0	0	0	0	0	0	0	0	0	0	0	0	0	0	0	0	0	0	0	0	0	0	0	0	0
OTU116	SAR	Alv	Ci	In	Ol	Apofrontonia-dohrni	AM072621	0	0	0	0	0	0	0	0	68	0	37	0	0	0	4	0	1	0	0	10	0	23	0	0	0	52	103	0	0	0	0	0	0	0	0	0	0	0	0	0	0	0
OTU332	SAR	Alv	Ci	In	Ol	Apofrontonia-dohrni	AM072621	0	0	0	0	0	0	0	0	0	0	0	0	0	0	0	0	0	0	0	0	0	0	0	0	0	0	0	0	0	0	0	0	0	0	0	0	0	0	0	0	0	0
OTU131	SAR	Alv	Ci	In	Pr	Coleps-sp	KF639909	0	0	0	0	0	0	0	0	36	0	0	0	0	5	40	0	1	10	9	0	0	6	0	0	0	15	115	0	0	0	0	0	0	0	0	0	0	0	0	0	0	0
OTU55	SAR	Alv	Ci	In	Pr	Coleps-sp	KF639909	0	0	0	0	0	0	2	0	2	0	2	0	95	1123	0	8	7	0	16	1	3	1	29	58	1	23	1	0	0	1	0	0	7	0	0	0	0	0	0	0	0	0
OTU483	SAR	Alv	Ci	In	Pr	Coleps-sp	KF639909	0	0	0	0	0	0	0	0	0	0	0	0	0	0	0	0	0	0	0	0	0	0	0	0	0	0	0	0	0	0	0	0	0	0	0	0	0	0	0	0	0	0
OTU98	SAR	Alv	Ci	In	Pr	Coleps-sp	KF639909	0	0	0	0	0	0	0	0	0	0	0	0	0	0	0	0	0	0	0	0	0	0	0	0	0	0	0	0	0	0	0	0	0	0	0	0	0	0	0	0	0	0
OTU405	SAR	Alv	Ci	In	Pr	Coleps-sp	KF639909	0	0	0	0	0	0	0	0	0	0	0	0	0	0	0	0	0	0	0	0	0	0	0	0	0	0	0	0	0	0	0	0	0	0	0	0	0	0	0	0	0	0
OTU29	SAR	Alv	Ci	In	Pr	Coleps-sp	KF639909	0	0	0	0	0	0	0	3	15	0	1	0	88	43	115	0	1	43	25	0	0	552	2	0	0	26	32	0	0	0	0	0	0	0	0	0	0	0	0	1	0	0
OTU164	SAR	Alv	Ci	In	Pr	Prorodon-viridis	U97111	0	0	0	0	0	0	0	0	5	0	0	0	0	4	0	0	0	1	0	0	0	50	1	0	0	0	0	0	0	0	0	0	0	0	0	0	0	0	0	0	0	0
OTU420	SAR	Alv	Ci	In	Pl	Epalxella-antiquorum	EF014286	0	0	0	0	0	0	0	0	0	0	0	0	0	0	1	0	0	0	0	0	0	0	0	0	0	0	0	0	0	0	0	0	0	0	0	0	0	0	0	0	0	0
OTU145	SAR	Alv	Ci	In	Na	Pseudomicrothorax-dubius	FM201298	0	0	0	0	0	0	0	3	113	0	0	1	0	0	25	0	0	0	1	0	0	0	0	0	0	52	56	0	0	0	0	0	0	0	0	0	0	0	0	0	0	0
OTU137	SAR	Alv	Ci	In	Na	Leptopharynx-bromelicola	HQ668466	0	0	0	0	0	0	1	0	9	0	0	0	0	0	69	0	0	0	1	0	0	0	0	0	0	70	22	0	0	0	0	0	0	0	1	0	0	0	0	0	0	0
OTU191	SAR	Alv	Ci	In	Na	Leptopharynx-bromelicola	HQ668466	0	0	0	0	0	0	0	0	11	0	13	0	0	0	0	0	0	0	12	50	0	0	0	0	0	2	1	0	0	0	0	0	0	0	0	0	0	0	0	0	0	0
OTU259	SAR	Alv	Ci	In	Na	Leptopharynx-bromelicola	HQ668466	0	0	0	0	0	0	0	0	1	0	0	0	0	0	0	0	0	0	0	13	0	0	0	0	0	0	0	0	0	0	0	0	0	0	0	0	0	0	0	0	0	0
OTU21	SAR	Alv	Ci	In	Na	Leptopharynx-costatus	HQ668467	8	386	0	0	0	1156	1834	570	72	0	8	0	0	0	215	385	310	32	33	5	0	131	4	8	0	916	152	2	11	21	135	0	2	1362	150	1	0	0	0	0	0	0
OTU4	SAR	Alv	Ci	In	Na	Leptopharynx-bromelicola	HQ668466	1	2269	0	213	0	0	1	1	1	0	0	0	0	0	0	0	3	1	41	4	1	1	0	1	0	0	0	0	1	3727	6	1	13	827	189	1	0	0	0	0	0	0
OTU277	SAR	Alv	Ci	In	Na	Leptopharynx-bromelicola	HQ668466	0	0	0	0	0	0	0	0	0	0	0	0	0	0	0	0	0	0	0	0	0	25	0	0	0	0	0	0	0	0	0	0	0	0	0	0	0	0	0	0	0	0
OTU8	SAR	Alv	Ci	In	Na	Leptopharynx-bromelicola	HQ668466	0	3	0	0	0	2	5	5	61	3	11	0	4	128	1485	0	5	212	110	16	0	1420	5	0	0	1606	277	0	1	1	0	0	1	8	2	4	0	0	0	0	0	0
OTU30	SAR	Alv	Ci	In	Na	Leptopharynx-bromelicola	HQ668466	0	0	0	0	0	0	0	0	83	2	71	0	6	13	1067	0	8	114	3	12	2	34	1	0	0	534	184	0	0	0	0	0	1	0	0	1	0	0	0	0	0	0
OTU290	SAR	Alv	Ci	In	Na	Trochiliopsis-australis	JQ918367	0	0	0	0	0	0	0	0	24	0	7	0	0	0	0	0	0	0	0	18	0	0	0	0	0	10	5	0	0	0	0	0	0	0	0	0	0	0	0	0	0	0
OTU12	SAR	Alv	Ci	In	Na	Trochiliopsis-australis	JQ918367	0	0	429	465	0	0	0	0	0	0	1	0	0	0	0	3	5	0	2	0	0	0	0	1	0	0	0	0	0	0	0	63	25	909	783	2	0	1	0	0	1	6
OTU91	SAR	Alv	Ci	In	Na	Trochiliopsis-australis	JQ918367	0	0	0	0	0	0	0	0	7	0	0	0	0	0	7	0	0	14	6	0	0	135	1	0	0	0	1	0	0	0	0	0	1	0	0	0	0	0	0	0	0	0
OTU161	SAR	Alv	Ci	In	Na	Trochiliopsis-australis	JQ918367	0	0	0	0	0	0	0	0	59	0	0	0	0	2	1	0	1	0	0	0	0	6	0	0	0	19	88	0	0	0	0	0	0	0	0	1	0	0	0	0	0	0
OTU72	SAR	Alv	Ci	In	Na	Trochiliopsis-australis	JQ918367	0	0	0	0	0	0	0	0	150	0	43	0	0	18	7	0	2	9	11	143	1	318	0	1	1	74	82	1	0	1	0	0	1	0	0	0	0	0	0	0	0	0
OTU327	SAR	Alv	Ci	In	Na	Trochiliopsis-australis	JQ918367	0	0	0	0	0	0	0	0	0	0	0	0	0	0	0	0	0	0	0	0	0	0	0	0	0	0	0	0	0	0	0	0	0	0	0	0	0	0	0	0	0	0
OTU1	SAR	Alv	Ci	In	Na	Trochiliopsis-australis	JQ918367	4815	5	2306	118	0	2	3	4	0	1	8	1	17	0	2	1	3	0	33	41	2	3	1	1	0	0	0	4556	4	9	179	39	29	631	513	2	0	0	0	0	0	3
[truncated: 39 more columns]
